# Supplementary material for: In Vitro Anticancer Drug Sensitivity Sensing through Single-Cell Raman Spectroscopy
Source: Biosensors (Basel). 2021 Aug 20;11(8):286. doi: 10.3390/bios11080286 (PMC8392728; doi:10.3390/bios11080286)
Supplement: Supplementary file 1 [file biosensors-11-00286-s001.zip]

Archive with 1 entries (1 files):
- biosensors-1322473-supplementary.pdf
